# Supplementary material for: Impact of Semaglutide as Weight Management Medication on Clinical Parameters and Health-Related Quality of Life: A Single-Center Study from Saudi Arabia
Source: Healthcare (Basel). 2026 Mar 26;14(7):845. doi: 10.3390/healthcare14070845 (PMC13073150; doi:10.3390/healthcare14070845)
Supplement: Supplementary file 1 [file healthcare-14-00845-s001.zip]

Archive with 1 entries (1 files):
- healthcare-4150396-supplementary.pdf
